# Supplementary material for: An Approach for Detecting Mangrove Areas and Mapping Species Using Multispectral Drone Imagery and Deep Learning
Source: Sensors (Basel). 2025 Apr 17;25(8):2540. doi: 10.3390/s25082540 (PMC12031454; doi:10.3390/s25082540)
Supplement: Supplementary file 1 [file sensors-25-02540-s001.zip]

Archive with 1 entries (1 files):
- sensors-3495532-supplementary.pdf
